# Supplementary material for: Allele-specific expression assays using Solexa
Source: BMC Genomics. 2009 Sep 9;10:422. doi: 10.1186/1471-2164-10-422 (PMC2749874; doi:10.1186/1471-2164-10-422)
Supplement: Additional file 3 — Sequencing counts. "Raw counts" All sequencing counts for each sample. [file 1471-2164-10-422-S3.xls]

## Sheet: CG2604
Allele-specific read counts
5_8
CG2604
LINE	SNP	DNA(HET)	DNA(MIX)	DNA(INT_A)	DNA(INT_B)	RNA(HET)	RNA(MIX)	RNA(3CiA)	RNA(3CiB)
181bio	C	NA	NA	6258	8537	4023	9076	4635	8424
181bio	T	NA	NA	5868	6525	6064	5219	6337	9535
181	C	7679	29844	NA	NA	6731	7066	5971	6759
181	T	5820	12884	NA	NA	9388	3968	8921	10094
201	C	11091	NA	8733	NA	11952	4825	9619	8673
201	T	8792	NA	7568	NA	12628	5061	11079	8488
68	C	15381	13492	NA	NA	9935	8868	5592	7702
68	T	12701	8867	NA	NA	15103	10186	6114	11541
84bio	C	7488	10378	10204	10725	14362	16616	11573	12546
84bio	T	6368	7293	10249	9068	23035	21986	15689	16592
84bioT	C	7488	10378	10204	10725	13859	15458	13168	17518
84bioT	T	6368	7293	10249	9068	21055	20004	18790	21987
84	C	5977	5889	14624	14432	13609	5829	7714	7189
84	T	5249	3843	12814	12477	18144	6562	12246	10967
84T	C	5977	5889	14624	14432	13110	14806	9510	9295
84T	T	5249	3843	12814	12477	17429	14085	15067	13482
Lines not shown did not have the SNP. Bolded DNA values were used to correct more than one cDNA value.
bio = (biological replicate) New material from the same genetic cross.
T = (technical replicate) Separate cDNA sample synthesized from the same RNA pool.
bioT = Technical replicate of the biological replicate.

## Sheet: CG10824
Allele-specific read counts
5_8
CG10824
LINE	SNP	DNA (HET)	DNA (MIX)	DNA (INT_A)	DNA (INT_B)	RNA (HET)	RNA (MIX)	RNA (INT_A)	RNA (INT_B)
147	A	3810	3684	N/A	N/A	185	329	636	563
147	G	4009	3405	N/A	N/A	44	69	101	106
181bio	A	N/A	N/A	1002	1197	105	1963	1019	2464
181bio	G	N/A	N/A	950	1168	25	263	301	710
181	A	6201	6150	N/A	N/A	227	2138	919	463
181	G	6170	4024	N/A	N/A	69	258	281	172
192	A	3640	2567	N/A	N/A	1417	1070	108	248
192	G	3695	2321	N/A	N/A	460	407	30	86
201	A	1531	N/A	1089	N/A	4	18	3	2
201	G	1437	N/A	1056	N/A	2	3	1	0
68	A	413	421	N/A	N/A	104	152	408	339
68	G	430	358	N/A	N/A	45	35	98	54
84bio	A	794	591	N/A	N/A	134	640	214	120
84bio	G	770	530	N/A	N/A	45	101	75	32
84bioT	A	N/A	N/A	492	936	108	2594	275	417
84bioT	G	N/A	N/A	485	925	46	383	92	110
84	A	890	646	N/A	N/A	149	3810	2022	235
84	G	750	505	N/A	N/A	49	870	532	78
84T	A	N/A	N/A	228	635	26	19	158	98
84T	G	N/A	N/A	216	611	8	2	35	24
Lines not shown did not have the SNP.
bio = (biological replicate) New material from the same genetic cross.
T = (technical replicate) Separate cDNA sample synthesized from the same RNA pool.
bioT = Technical replicate of the biological replicate.

## Sheet: CG11459
Allele-specific read counts
5_8
CG11459
LINE	SNP	DNA(HET)	DNA(MIX)	DNA(INT_A)	DNA(INT_B)	RNA(HET)	RNA(MIX)	RNA(3CiA)	RNA(3CiB)
147	C	28563	39195	N/A	N/A	3058	18309	16329	3139
147	T	16931	22766	N/A	N/A	12495	14091	21353	19821
192	C	27005	32070	N/A	N/A	5354	10346	15542	6547
192	T	17327	18897	N/A	N/A	28771	27486	19844	40604
201	C	31528	N/A	29579	N/A	8363	4845	9894	8989
201	T	16452	N/A	15927	N/A	24256	23536	19047	29509
84bio	C	18697	20219	N/A	N/A	7183	7245	582	4326
84bio	T	12933	11983	N/A	N/A	15906	19460	1086	9011
84bioT	C	N/A	N/A	16507	14118	16880	11362	9188	12804
84bioT	T	N/A	N/A	11977	9597	18369	27029	16212	24143
84	C	19527	24033	N/A	N/A	8595	4857	6992	3475
84	T	14754	12617	N/A	N/A	17941	15628	19155	4251
84T	C	N/A	N/A	32470	31006	15162	6942	4979	17605
84T	T	N/A	N/A	21864	21582	19435	23334	16466	17030
Lines not shown did not have the SNP.
bio = (biological replicate) New material from the same genetic cross.
T = (technical replicate) Separate cDNA sample synthesized from the same RNA pool.
bioT = Technical replicate of the biological replicate.

## Sheet: DSX
Allele-specific read counts
5_8
DSX
LINE	SNP	DNA (HET)	DNA (MIX)	DNA (INT_A)	DNA (INT_B)	RNA (HET)	RNA (MIX)	RNA (3CiA)	RNA (3CiB)
181bio	A	N/A	N/A	9256	9707	8964	3488	8243	7100
181bio	G	N/A	N/A	7707	8442	7473	3748	6971	6084
181	A	10321	7159	N/A	N/A	7784	3381	15537	13989
181	G	8652	8481	N/A	N/A	7148	3610	12522	11933
201	A	7470	N/A	9218	N/A	2941	892	2479	2488
201	G	5506	N/A	6908	N/A	18557	9703	17289	10093
84bio	A	5359	2835	N/A	N/A	8528	12031	13184	11450
84bio	G	4240	2700	N/A	N/A	8702	8401	11655	9382
84bioT	A	N/A	N/A	5931	6742	8012	9397	9907	7806
84bioT	G	N/A	N/A	4246	5514	8438	7330	9232	7102
84	A	2670	2091	N/A	N/A	1765	3330	4016	5821
84	G	1923	1839	N/A	N/A	1514	3469	3331	4890
84T	A	N/A	N/A	7792	9153	6503	6567	6998	7357
84T	G	N/A	N/A	5965	7107	5967	6669	4822	5372
Lines not shown did not have the SNP.
bio = (biological replicate) New material from the same genetic cross.
T = (technical replicate) Separate cDNA sample synthesized from the same RNA pool.
bioT = Technical replicate of the biological replicate.
